# Supplementary material for: Automated H-Scoring in Muscle-Invasive Bladder Cancer IHC: An Internal Validation Study
Source: Diagnostics (Basel). 2026 May 29;16(11):1673. doi: 10.3390/diagnostics16111673 (PMC13256710; doi:10.3390/diagnostics16111673)
Supplement: Supplementary file 1 [file diagnostics-16-01673-s001.zip]

Archive with 3 entries (3 files):
- Cell Object Counts and Raw H-Score Data.xlsx
- Supplementary Figure 1.pdf
- Supplementary Table S1.pdf
