# Supplementary material for: Automated H-Scoring in Muscle-Invasive Bladder Cancer IHC: An Internal Validation Study
Source: Diagnostics (Basel). 2026 May 29;16(11):1673. doi: 10.3390/diagnostics16111673 (PMC13256710; doi:10.3390/diagnostics16111673)
Supplement: Supplementary file 1 [file diagnostics-16-01673-s001.zip › Cell Object Counts and Raw H-Score Data.xlsx]

## Sheet: CK14
Column	Row	Core_ID	Tumor 1+ cells	Tumor 2+ cells	Tumor 3+ cells	Tumor negative cells	Total tumor cells	Total non-tumor cells	Total all cells	% Tumor 1+	% Tumor 2+	% Tumor 3+	Automated_Hscore	Pathologist_1_Hscore	Pathologist_2_Hscore	Pathologist_3_Hscore	Consensus_Hscore
1	1	'1-1	111	117	28	4710	4966	879	5845	2.2	2.4	0.6	8.63874	3	0	10	4.33333
2	1	'2-1	10	1	0	3691	3702	1196	4898	0.3	0	0	0.324149	0	0	0	0
3	1	'3-1	96	365	1588	144	2193	2535	4728	4.4	16.6	72.4	254.902	195	300	210	235
4	1	'4-1	671	762	2905	245	4583	1655	6238	14.6	16.6	63.4	238.054	225	270	180	225
5	1	'5-1	18	4	1	3992	4015	4912	8927	0.4	0.1	0	0.722291	0	0	0	0
6	1	'6-1	1	2	0	538	541	4724	5265	0.2	0.4	0	0.924214	0	0	0	0
7	1	'7-1	3	0	0	630	633	3646	4279	0.5	0	0	0.473934	0	0	0	0
8	1	'8-1	10	0	0	1239	1249	4258	5507	0.8	0	0	0.800641	0	0	0	0
9	1	'9-1	117	32	13	2061	2223	1456	3679	5.3	1.4	0.6	9.89654	6	15	15	12
10	1	'10-1	83	71	57	1778	1989	2451	4440	4.2	3.6	2.9	19.9095	30	30	30	30
11	1	'11-1	1835	8	0	2500	4343	1221	5564	42.3	0.2	0	42.6203	1	90	0	30.3333
12	1	'12-1	1283	22	4	2140	3449	1280	4729	37.2	0.6	0.1	38.8228	3	80	15	32.6667
1	2	'1-2	3	2	0	534	539	1675	2214	0.6	0.4	0	1.2987	0	0	0	0
2	2	'2-2	17	1	0	3034	3052	3979	7031	0.6	0	0	0.622543	0	0	0	0
3	2	'3-2	102	248	1308	257	1915	1694	3609	5.3	13	68.3	236.136	240	300	285	275
4	2	'4-2	310	473	151	263	1197	2513	3710	25.9	39.5	12.6	142.774	90	170	135	131.667
5	2	'5-2	51	2	0	1703	1756	1679	3435	2.9	0.1	0	3.13212	0	0	0	0
6	2	'6-2	8	2	1	1074	1085	1105	2190	0.7	0.2	0.1	1.38249	0	0	0	0
7	2	'7-2	35	4	0	2441	2480	2669	5149	1.4	0.2	0	1.73387	0	0	0	0
8	2	'8-2	47	0	0	2018	2065	2339	4404	2.3	0	0	2.27603	0	0	0	0
9	2	'9-2	6	0	0	141	147	2314	2461	4.1	0	0	4.08163	0	5	0	1.66667
10	2	'10-2	2	0	0	435	437	3540	3977	0.5	0	0	0.457666	0	0	0	0
11	2	'11-2	63	2	0	2917	2982	2302	5284	2.1	0.1	0	2.24681	0	0	0	0
12	2	'12-2	95	0	0	1906	2001	1653	3654	4.7	0	0	4.74763	0	0	0	0
1	3	'1-3	296	441	185	362	1284	1980	3264	23.1	34.3	14.4	134.969	135	90	90	105
2	3	'2-3	175	435	3217	67	3894	678	4572	4.5	11.2	82.6	274.679	255	300	270	275
3	3	'3-3	17	2	1	884	904	3379	4283	1.9	0.2	0.1	2.65487	0	0	0	0
4	3	'4-3	89	1	0	2406	2496	3142	5638	3.6	0	0	3.64583	0	0	0	0
5	3	'5-3	117	7	3	8763	8890	6793	15683	1.3	0.1	0	1.5748	2	10	0	4
6	3	'6-3	366	69	6	7115	7556	8082	15638	4.8	0.9	0.1	6.90842	8	20	10	12.6667
7	3	'7-3	482	458	1175	1404	3519	3266	6785	13.7	13	33.4	139.898	75	240	300	205
8	3	'8-3	127	2	0	7728	7857	5298	13155	1.6	0	0	1.6673	0	0	0	0
9	3	'9-3	29	115	901	59	1104	1171	2275	2.6	10.4	81.6	268.297	210	300	300	270
10	3	'10-3	13	66	520	21	620	660	1280	2.1	10.6	83.9	275	225	300	300	275
11	3	'11-3	1371	4	1	3559	4935	2072	7007	27.8	0.1	0	28.0041	0	0	0	0
12	3	'12-3	112	4	0	4021	4137	2003	6140	2.7	0.1	0	2.90065	0	0	0	0
1	4	'1-4	355	4	0	1209	1568	2584	4152	22.6	0.3	0	23.1505	0	45	5	16.6667
2	4	'2-4	154	10	0	1091	1255	2146	3401	12.3	0.8	0	13.8645	1	30	10	13.6667
3	4	'3-4	202	8	0	1378	1588	643	2231	12.7	0.5	0	13.728	0	0	0	0
4	4	'4-4	680	2	0	2349	3031	1108	4139	22.4	0.1	0	22.5668	0	0	0	0
5	4	'5-4	10	2	0	3656	3668	2519	6187	0.3	0.1	0	0.381679	0	0	0	0
6	4	'6-4	42	2	0	1363	1407	1160	2567	3	0.1	0	3.26937	0	0	0	0
7	4	'7-4	1052	612	1022	2028	4714	4574	9288	22.3	13	21.7	113.322	90	135	120	115
8	4	'8-4	774	280	592	3270	4916	3580	8496	15.7	5.7	12	63.2628	60	75	75	70
9	4	'9-4	58	12	2	6088	6160	2351	8511	0.9	0.2	0	1.42857	0	0	0	0
10	4	'10-4	1	0	0	767	768	3514	4282	0.1	0	0	0.130208	0	0	0	0
11	4	'11-4	15	0	0	2113	2128	3438	5566	0.7	0	0	0.704887	0	0	0	0
12	4	'12-4	17	0	0	2610	2627	2739	5366	0.6	0	0	0.647126	0	0	0	0
1	5	'1-5	67	29	1852	32	1980	317	2297	3.4	1.5	93.5	286.919	285	300	300	295
2	5	'2-5	59	70	1324	40	1493	388	1881	4	4.7	88.7	279.37	294	300	300	298
3	5	'3-5	15	16	3	959	993	2172	3165	1.5	1.6	0.3	5.63948	0	0	0	0
4	5	'4-5	19	34	10	879	942	1686	2628	2	3.6	1.1	12.4204	0	0	0	0
5	5	'5-5	334	28	11	4010	4383	635	5018	7.6	0.6	0.3	9.65092	0	0	0	0
6	5	'6-5	416	7	4	4828	5255	906	6161	7.9	0.1	0.1	8.41104	0	0	0	0
7	5	'7-5	56	5	3	1475	1539	4542	6081	3.6	0.3	0.2	4.87329	2	10	10	7.33333
8	5	'8-5	4	2	0	981	987	4624	5611	0.4	0.2	0	0.810537	0	0	0	0
9	5	'9-5	9	0	0	3033	3042	2006	5048	0.3	0	0	0.295858	0	0	0	0
10	5	'10-5	25	1	0	3406	3432	2319	5751	0.7	0	0	0.786713	0	0	0	0
11	5	'11-5	230	995	2429	141	3795	1626	5421	6.1	26.2	64	250.514	225	270	285	260
12	5	'12-5	328	691	2199	243	3461	2176	5637	9.5	20	63.5	240.017	195	240	240	225
1	6	'1-6	290	141	34	1808	2273	2811	5084	12.8	6.2	1.5	29.6524	45	30	45	40
2	6	'2-6	660	1230	1955	1113	4958	1351	6309	13.3	24.8	39.4	181.222	135	210	210	185
3	6	'3-6	157	128	117	3692	4094	1526	5620	3.8	3.1	2.9	18.6615	15	30	45	30
4	6	'4-6	8	1	1	201	211	246	457	3.8	0.5	0.5	6.16114	0	0	0	0
5	6	'5-6	14	1	0	5174	5189	4389	9578	0.3	0	0	0.308345	0	0	0	0
6	6	'6-6	3	0	0	1671	1674	3871	5545	0.2	0	0	0.179211	45	0	0	15
7	6	'7-6	106	60	85	2089	2340	4689	7029	4.5	2.6	3.6	20.5556	0	30	75	35
8	6	'8-6	24	6	0	5042	5072	4155	9227	0.5	0.1	0	0.709779	0	0	0	0
9	6	'9-6	36	20	13	1211	1280	3956	5236	2.8	1.6	1	8.98438	6	15	75	32
10	6	'10-6	18	1	1	1391	1411	3895	5306	1.3	0.1	0.1	1.63005	0	0	0	0
11	6	'11-6	7	24	23	706	760	1967	2727	0.9	3.2	3	16.3158	0	0	0	0
12	6	'12-6	1	0	0	1797	1798	2245	4043	0.1	0	0	0.0556174	0	0	0	0
1	7	'1-7	5	0	0	1351	1356	3536	4892	0.4	0	0	0.368732	0	0	0	0
2	7	'2-7	44	4	0	2978	3026	3468	6494	1.5	0.1	0	1.71844	0	0	0	0
3	7	'3-7	26	4	0	2466	2496	1891	4387	1	0.2	0	1.36218	0	0	0	0
4	7	'4-7	31	1	0	3523	3555	2749	6304	0.9	0	0	0.92827	0	0	0	0
5	7	'5-7	8	0	0	4379	4387	1732	6119	0.2	0	0	0.182357	0	0	0	0
6	7	'6-7	17	0	0	5376	5393	1808	7201	0.3	0	0	0.315223	0	0	0	0
7	7	'7-7	20	1	0	4108	4129	3262	7391	0.5	0	0	0.532817	2	0	15	5.66667
8	7	'8-7	65	5	0	6001	6071	2565	8636	1.1	0.1	0	1.23538	0	0	15	5
9	7	'9-7	294	560	2981	209	4044	988	5032	7.3	13.8	73.7	256.108	270	300	300	290
10	7	'10-7	65	201	3273	17	3556	488	4044	1.8	5.7	92	289.258	300	300	300	300
11	7	'11-7	626	158	52	5860	6696	4842	11538	9.3	2.4	0.8	16.3978	45	30	15	30
12	7	'12-7	448	39	9	5541	6037	3860	9897	7.4	0.6	0.1	9.16018	24	15	15	18

## Sheet: CK20
Column	Row	Core_ID	Tumor 1+ cells	Tumor 2+ cells	Tumor 3+ cells	Tumor negative cells	Total tumor cells	Total non-tumor cells	Total all cells	% Tumor 1+	% Tumor 2+	% Tumor 3+	Automated_Hscore	Pathologist_1_Hscore	Pathologist_2_Hscore	Pathologist_3_Hscore	Consensus_Hscore
1	1	'1-1	12	0	1	5386	5399	1183	6582	0.2	0	0	0.277829	0	0	0	0
2	1	'2-1	0	0	0	3846	3846	1381	5227	0	0	0	0	0	0	0	0
3	1	'3-1	0	0	0	1253	1253	3353	4606	0	0	0	0	0	0	0	0
4	1	'4-1	7	1	0	4668	4676	2406	7082	0.1	0	0	0.192472	0	1	0	0.333333
5	1	'5-1	0	0	0	3422	3422	5885	9307	0	0	0	0	0	0	0	0
6	1	'6-1	0	0	0	468	468	4494	4962	0	0	0	0	0	0	0	0
7	1	'7-1	1	0	0	789	790	3505	4295	0.1	0	0	0.126582	0	0	0	0
8	1	'8-1	34	4	0	2102	2140	3878	6018	1.6	0.2	0	1.96262	1	65	5	23.6667
9	1	'9-1	33	99	3027	35	3194	374	3568	1	3.1	94.8	291.547	300	300	300	300
10	1	'10-1	341	659	1023	342	2365	1699	4064	14.4	27.9	43.3	199.915	204	225	210	213
11	1	'11-1	103	417	2473	163	3156	674	3830	3.3	13.2	78.4	264.766	300	300	300	300
12	1	'12-1	236	595	1452	734	3017	1201	4218	7.8	19.7	48.1	191.647	196	300	300	265.333
1	2	'1-2	1	3	1	395	400	1724	2124	0.3	0.8	0.3	2.5	0	0	0	0
2	2	'2-2	5	2	0	3126	3133	4230	7363	0.2	0.1	0	0.287265	0	0	0	0
3	2	'3-2	1	0	0	1466	1467	2560	4027	0.1	0	0	0.0681663	0	0	0	0
4	2	'4-2	3	0	7	922	932	2657	3589	0.3	0	0.8	2.57511	3	5	0	2.66667
5	2	'5-2	22	214	1413	120	1769	1268	3037	1.2	12.1	79.9	265.065	285	300	300	295
6	2	'6-2	51	83	352	571	1057	761	1818	4.8	7.9	33.3	120.435	225	135	45	135
7	2	'7-2	2	0	0	2228	2230	2291	4521	0.1	0	0	0.0896861	0	0	0	0
8	2	'8-2	3	0	0	2127	2130	2415	4545	0.1	0	0	0.140845	0	0	0	0
9	2	'9-2	1	0	0	102	103	2163	2266	1	0	0	0.970874	0	0	0	0
10	2	'10-2	13	0	0	365	378	3173	3551	3.4	0	0	3.43915	10	65	0	25
11	2	'11-2	38	196	3575	10	3819	421	4240	1	5.1	93.6	292.092	300	300	300	300
12	2	'12-2	13	52	2417	9	2491	274	2765	0.5	2.1	97	295.785	300	300	300	300
1	3	'1-3	41	11	2	1132	1186	2347	3533	3.5	0.9	0.2	5.81788	3	35	0	12.6667
2	3	'2-3	105	9	4	2313	2431	1677	4108	4.3	0.4	0.2	5.55327	10	65	10	28.3333
3	3	'3-3	9	15	7	799	830	3270	4100	1.1	1.8	0.8	7.22892	15	255		135
4	3	'4-3	174	524	1571	903	3172	2703	5875	5.5	16.5	49.5	187.106	285	300	300	295
5	3	'5-3	15	2	0	7802	7819	8350	16169	0.2	0	0	0.242998	1	0	0	0.333333
6	3	'6-3	11	10	1	8515	8537	7724	16261	0.1	0.1	0	0.398266	0	0	0	0
7	3	'7-3	16	0	0	3177	3193	3998	7191	0.5	0	0	0.501096	0	0	0	0
8	3	'8-3	9	0	0	8466	8475	5552	14027	0.1	0	0	0.106195	0	0	0	0
9	3	'9-3	0	2	0	775	777	2219	2996	0	0.3	0	0.514801	0	0	0	0
10	3	'10-3	0	0	1	468	469	1400	1869	0	0	0.2	0.639659	0	0	0	0
11	3	'11-3	118	320	2526	22	2986	486	3472	4	10.7	84.6	279.169	300	300	300	300
12	3	'12-3	73	321	3652	53	4099	855	4954	1.8	7.8	89.1	284.728	300	300	300	300
1	4	'1-4	302	100	16	1358	1776	2846	4622	17	5.6	0.9	30.9685	140	90	40	90
2	4	'2-4	88	6	0	1476	1570	2184	3754	5.6	0.4	0	6.36943	0	15	25	13.3333
3	4	'3-4	20	72	1075	15	1182	440	1622	1.7	6.1	90.9	286.717	294	300	300	298
4	4	'4-4	48	40	2255	112	2455	719	3174	2	1.6	91.9	280.774	300	300	300	300
5	4	'5-4	1010	490	284	2341	4125	2778	6903	24.5	11.9	6.9	68.897	195	160	150	168.333
6	4	'6-4	570	466	355	506	1897	1178	3075	30	24.6	18.7	135.319	180	105	180	155
7	4	'7-4	798	24	0	4507	5329	4955	10284	15	0.5	0	15.8754	25	55	15	31.6667
8	4	'8-4	640	23	1	5050	5714	3590	9304	11.2	0.4	0	12.0581	20	40	10	23.3333
9	4	'9-4	177	931	8397	22	9527	359	9886	1.9	9.8	88.1	285.819	294	300	300	298
10	4	'10-4	509	882	251	448	2090	3662	5752	24.4	42.2	12	144.785	240	200	200	213.333
11	4	'11-4	2	0	0	2277	2279	3482	5761	0.1	0	0	0.0877578	0	0	0	0
12	4	'12-4	9	0	0	2745	2754	2750	5504	0.3	0	0	0.326797	0	0	0	0
1	5	'1-5	2	0	1	2269	2272	1169	3441	0.1	0	0	0.22007	0	0	0	0
2	5	'2-5	4	0	0	1222	1226	996	2222	0.3	0	0	0.326264	0	0	0	0
3	5	'3-5	17	2	0	1401	1420	1988	3408	1.2	0.1	0	1.47887	1	10	0	3.66667
4	5	'4-5	71	2	0	1467	1540	1375	2915	4.6	0.1	0	4.87013	5	20	10	11.6667
5	5	'5-5	286	1285	2259	85	3915	409	4324	7.3	32.8	57.7	246.054	294	300	285	293
6	5	'6-5	435	2158	2249	30	4872	445	5317	8.9	44.3	46.2	236.002	285	300	285	290
7	5	'7-5	124	108	32	1755	2019	4559	6578	6.1	5.3	1.6	21.5948	297	180	200	225.667
8	5	'8-5	4	0	0	1421	1425	4778	6203	0.3	0	0	0.280702	0	0	0	0
9	5	'9-5	445	171	12	2870	3498	2260	5758	12.7	4.9	0.3	23.5277	30	60	30	40
10	5	'10-5	294	72	5	3225	3596	2455	6051	8.2	2	0.1	12.5973	0	50	45	31.6667
11	5	'11-5	339	69	9	3076	3493	3039	6532	9.7	2	0.3	14.4289	30	30	60	40
12	5	'12-5	316	103	22	1765	2206	3525	5731	14.3	4.7	1	26.6546	30	70	60	53.3333
1	6	'1-6	1043	251	12	1443	2749	2788	5537	37.9	9.1	0.4	57.5118	80	140	100	106.667
2	6	'2-6	1773	2304	251	354	4682	2034	6716	37.9	49.2	5.4	152.371	195	200	170	188.333
3	6	'3-6	434	77	15	3953	4479	1668	6147	9.7	1.7	0.3	14.1326	45	30	30	35
4	6	'4-6	177	73	13	448	711	284	995	24.9	10.3	1.8	50.9142	15	60	60	45
5	6	'5-6	0	0	0	5861	5861	4227	10088	0	0	0	0	0	0	0	0
6	6	'6-6	3	0	0	2440	2443	3920	6363	0.1	0	0	0.1228	0	0	0	0
7	6	'7-6	81	19	0	2257	2357	4818	7175	3.4	0.8	0	5.04879	10	0	20	10
8	6	'8-6	1796	1318	222	2477	5813	4159	9972	30.9	22.7	3.8	87.7	160	200	180	180
9	6	'9-6	24	3	0	1292	1319	4201	5520	1.8	0.2	0	2.27445	10	55	0	21.6667
10	6	'10-6	62	5	1	1661	1729	4056	5785	3.6	0.3	0.1	4.33777	30	60	10	33.3333
11	6	'11-6	97	1	0	1048	1146	1667	2813	8.5	0.1	0	8.63874	0	0	0	0
12	6	'12-6	4	0	0	2045	2049	2303	4352	0.2	0	0	0.195217	0	0	0	0
1	7	'1-7	263	679	358	495	1795	4733	6528	14.7	37.8	19.9	150.139	255	300	200	251.667
2	7	'2-7	302	27	0	3432	3761	3714	7475	8	0.7	0	9.46557	60	80	40	60
3	7	'3-7	222	469	3553	102	4346	1088	5434	5.1	10.8	81.8	271.951	294	300	300	298
4	7	'4-7	385	812	3793	115	5105	1273	6378	7.5	15.9	74.3	262.253	294	300	300	298
5	7	'5-7	8	1	0	4545	4554	1259	5813	0.2	0	0	0.219587	0	0	0	0
6	7	'6-7	282	0	0	5886	6168	1741	7909	4.6	0	0	4.57198	0	0	0	0
7	7	'7-7	74	0	0	4246	4320	3208	7528	1.7	0	0	1.71296	0	0	0	0
8	7	'8-7	102	2	0	6797	6901	2747	9648	1.5	0	0	1.53601	0	0	0	0
9	7	'9-7	126	0	0	2117	2243	2458	4701	5.6	0	0	5.61748	0	85	0	28.3333
10	7	'10-7	0	0	0	2460	2460	1525	3985	0	0	0	0	0	0	0	0
11	7	'11-7	50	1	0	7089	7140	4939	12079	0.7	0	0	0.728291	0	0	0	0
12	7	'12-7	9	0	0	6593	6602	3885	10487	0.1	0	0	0.136322	0	0	0	0

## Sheet: CK5,6
Column	Row	Core_ID	Tumor 1+ cells	Tumor 2+ cells	Tumor 3+ cells	Tumor negative cells	Total tumor cells	Total non-tumor cells	Total all cells	% Tumor 1+	% Tumor 2+	% Tumor 3+	Automated_Hscore	Pathologist_1_Hscore	Pathologist_2_Hscore	Pathologist_3_Hscore	Consensus_Hscore
1	1	'1-1	748	163	109	4778	5798	759	6557	12.9	2.8	1.9	24.1635	15	30	45	30
2	1	'2-1	87	13	1	4550	4651	485	5136	1.9	0.3	0	2.49409	0	0	15	5
3	1	'3-1	77	105	1539	267	1988	2581	4569	3.9	5.3	77.4	246.68	300	300	300	300
4	1	'4-1	204	90	2212	72	2578	1140	3718	7.9	3.5	85.8	272.304	300	300	300	300
5	1	'5-1	27	11	9	3397	3444	5581	9025	0.8	0.3	0.3	2.20674	0	0	0	0
6	1	'6-1	13	7	4	2906	2930	3016	5946	0.4	0.2	0.1	1.33106	0	0	0	0
7	1	'7-1	123	257	439	683	1502	4035	5537	8.2	17.1	29.2	130.093	180	285	300	255
8	1	'8-1	300	252	556	1211	2319	3938	6257	12.9	10.9	24	106.598	140	270	240	216.667
9	1	'9-1	1810	50	6	1549	3415	477	3892	53	1.5	0.2	56.4568	3	15	30	16
10	1	'10-1	720	353	324	2042	3439	1456	4895	20.9	10.3	9.4	69.7296	45	60	75	60
11	1	'11-1	1381	1629	1893	256	5159	331	5490	26.8	31.6	36.7	200	120	210	200	176.667
12	1	'12-1	181	293	2780	503	3757	712	4469	4.8	7.8	74	242.401	270	300	270	280
1	2	'1-2	40	17	4	1330	1391	1228	2619	2.9	1.2	0.3	6.1826	0	0	0	0
2	2	'2-2	78	46	14	4616	4754	3169	7923	1.6	1	0.3	4.4594	0	0	0	0
3	2	'3-2	165	192	1133	373	1863	1500	3363	8.9	10.3	60.8	211.916	294	300	300	298
4	2	'4-2	206	387	1701	131	2425	1208	3633	8.5	16	70.1	250.845	300	300	300	300
5	2	'5-2	600	49	54	1410	2113	1823	3936	28.4	2.3	2.6	40.7004	0	0	0	0
6	2	'6-2	195	29	23	1592	1839	625	2464	10.6	1.6	1.3	17.5095	0	0	0	0
7	2	'7-2	1089	128	25	2403	3645	2214	5859	29.9	3.5	0.7	38.9575	2	60	20	27.3333
8	2	'8-2	1258	166	39	1550	3013	1785	4798	41.8	5.5	1.3	56.6545	10	80	20	36.6667
9	2	'9-2	153	3	0	356	512	2322	2834	29.9	0.6	0	31.0547	0	15	0	5
10	2	'10-2	22	0	0	1097	1119	3192	4311	2	0	0	1.96604	0	0	0	0
11	2	'11-2	3386	1015	8	237	4646	719	5365	72.9	21.8	0.2	117.09	90	100	100	96.6667
12	2	'12-2	2657	391	1	96	3145	561	3706	84.5	12.4	0	109.444	65	100	100	88.3333
1	3	'1-3	940	970	607	428	2945	863	3808	31.9	32.9	20.6	159.626	195	160	180	178.333
2	3	'2-3	1583	1296	219	289	3387	676	4063	46.7	38.3	6.5	142.663	150	190	140	160
3	3	'3-3	53	4	0	808	865	3432	4297	6.1	0.5	0	7.05202	0	0		0
4	3	'4-3	180	2	0	2392	2574	2987	5561	7	0.1	0	7.14841	0	0	0	0
5	3	'5-3	312	1	0	6781	7094	9539	16633	4.4	0	0	4.42628	0	0	0	0
6	3	'6-3	102	4	0	7151	7257	8801	16058	1.4	0.1	0	1.51578	0	0	0	0
7	3	'7-3	718	509	1298	1784	4309	2947	7256	16.7	11.8	30.1	130.657	90	300	300	230
8	3	'8-3	119	73	39	8299	8530	5456	13986	1.4	0.9	0.5	4.47831	0	0		0
9	3	'9-3	76	131	791	116	1114	1310	2424	6.8	11.8	71	243.357	210	300	300	270
10	3	'10-3	61	124	511	50	746	831	1577	8.2	16.6	68.5	246.917	180	300	300	260
11	3	'11-3	4396	37	1	1333	5767	1227	6994	76.2	0.6	0	77.562	2	5	30	12.3333
12	3	'12-3	4177	16	0	1052	5245	1224	6469	79.6	0.3	0	80.2479	3	5	65	24.3333
1	4	'1-4	1399	115	0	742	2256	2002	4258	62	5.1	0	72.2074	60	80	65	68.3333
2	4	'2-4	973	70	1	1392	2436	1244	3680	39.9	2.9	0	45.8128	0	30	10	13.3333
3	4	'3-4	1246	627	70	82	2025	328	2353	61.5	31	3.5	133.827	90	90	105	95
4	4	'4-4	2762	295	6	192	3255	896	4151	84.9	9.1	0.2	103.533	10	85	50	48.3333
5	4	'5-4	1684	92	29	3253	5058	1482	6540	33.3	1.8	0.6	38.6516	15	10	15	13.3333
6	4	'6-4	1226	73	3	698	2000	588	2588	61.3	3.7	0.2	69.05	2	10	20	10.6667
7	4	'7-4	3017	1235	1291	444	5987	2921	8908	50.4	20.6	21.6	156.339	105	90	150	115
8	4	'8-4	2791	1439	1296	558	6084	2054	8138	45.9	23.7	21.3	157.084	135	120	100	118.333
9	4	'9-4	272	7	0	7691	7970	905	8875	3.4	0.1	0	3.58846	1	0	0	0.333333
10	4	'10-4	3	2	0	1823	1828	2950	4778	0.2	0.1	0	0.382932	0	0	0	0
11	4	'11-4	1062	1114	1827	256	4259	1335	5594	24.9	26.2	42.9	205.94	210	195	135	180
12	4	'12-4	1385	643	835	822	3685	1561	5246	37.6	17.4	22.7	140.461	180	120	90	130
1	5	'1-5	137	52	2478	0	2667	210	2877	5.1	1.9	92.9	287.777	300	300	300	300
2	5	'2-5	156	66	1818	15	2055	176	2231	7.6	3.2	88.5	279.416	300	300	300	300
3	5	'3-5	805	692	346	291	2134	1310	3444	37.7	32.4	16.2	151.218	180	130	165	158.333
4	5	'4-5	216	634	1005	31	1886	443	2329	11.5	33.6	53.3	238.547	195	180	255	210
5	5	'5-5	2331	260	81	2291	4963	344	5307	47	5.2	1.6	62.3413	10	20	30	20
6	5	'6-5	1831	255	59	3921	6066	454	6520	30.2	4.2	1	41.5101	15	10	45	23.3333
7	5	'7-5	187	194	504	1935	2820	4068	6888	6.6	6.9	17.9	74.0071	150	300	255	235
8	5	'8-5	328	213	109	1893	2543	4097	6640	12.9	8.4	4.3	42.5088	120	180	120	140
9	5	'9-5	735	90	3	3252	4080	1360	5440	18	2.2	0.1	22.6471	0	5	15	6.66667
10	5	'10-5	628	74	7	3904	4613	1537	6150	13.6	1.6	0.2	17.2773	0	10	15	8.33333
11	5	'11-5	661	219	57	3547	4484	2212	6696	14.7	4.9	1.3	28.3229	30	15	45	30
12	5	'12-5	850	505	222	2019	3596	2438	6034	23.6	14	6.2	70.2447	45	45	90	60
1	6	'1-6	577	439	2063	389	3468	1319	4787	16.6	12.7	59.5	220.415	285	300	300	295
2	6	'2-6	437	998	3958	28	5421	559	5980	8.1	18.4	73	263.918	285	300	270	285
3	6	'3-6	1300	206	218	2966	4690	1136	5826	27.7	4.4	4.6	50.4478	45	30	45	40
4	6	'4-6	22	6	2	167	197	177	374	11.2	3	1	20.3046	0	0	0	0
5	6	'5-6	25	11	9	5743	5788	2806	8594	0.4	0.2	0.2	1.27851	0	0	0	0
6	6	'6-6	38	9	4	2167	2218	2236	4454	1.7	0.4	0.2	3.06583	0	0	0	0
7	6	'7-6	433	262	806	1005	2506	2704	5210	17.3	10.5	32.2	134.677	0	300	285	195
8	6	'8-6	681	13	4	5329	6027	3161	9188	11.3	0.2	0.1	11.9296	0	5	0	1.66667
9	6	'9-6	440	80	6	1730	2256	3176	5432	19.5	3.5	0.3	27.3936	120	80	100	100
10	6	'10-6	880	220	60	1455	2615	2923	5538	33.7	8.4	2.3	57.3614	130	90	100	106.667
11	6	'11-6	47	34	70	1521	1672	917	2589	2.8	2	4.2	19.4378	0	0	0	0
12	6	'12-6	10	0	0	2808	2818	1507	4325	0.4	0	0	0.354862	0	0	0	0
1	7	'1-7	36	4	2	2534	2576	3082	5658	1.4	0.2	0.1	1.94099	0	0	0	0
2	7	'2-7	407	37	13	3483	3940	3127	7067	10.3	0.9	0.3	13.198	9	10	0	6.33333
3	7	'3-7	2484	26	0	827	3337	1157	4494	74.4	0.8	0	75.9964	0	90	90	60
4	7	'4-7	1966	77	2	2284	4329	2234	6563	45.4	1.8	0	49.1106	10	30	50	30
5	7	'5-7	36	1	0	5795	5832	881	6713	0.6	0	0	0.651578	0	0	0	0
6	7	'6-7	14	2	0	6723	6739	988	7727	0.2	0	0	0.267102	0	0	0	0
7	7	'7-7	51	6	0	5836	5893	2197	8090	0.9	0.1	0	1.06906	0	0	0	0
8	7	'8-7	76	1	0	7552	7629	1584	9213	1	0	0	1.02241	0	0	0	0
9	7	'9-7	438	574	3135	344	4491	494	4985	9.8	12.8	69.8	244.734	285	300	300	295
10	7	'10-7	133	213	2976	21	3343	270	3613	4	6.4	89	283.787	294	300	300	298
11	7	'11-7	220	345	5094	221	5880	1572	7452	3.7	5.9	86.6	275.374	300	300	300	300
12	7	'12-7	270	820	5680	138	6908	929	7837	3.9	11.9	82.2	274.32	300	300	300	300

## Sheet: Uroplakin II
Column	Row	Core_ID	Tumor 1+ cells	Tumor 2+ cells	Tumor 3+ cells	Tumor negative cells	Total tumor cells	Total non-tumor cells	Total all cells	% Tumor 1+	% Tumor 2+	% Tumor 3+	Automated_Hscore	Pathologist_1_Hscore	Pathologist_2_Hscore	Pathologist_3_Hscore	Consensus_Hscore
1	1	'1-1	5	0	0	5651	5656	771	6427	0.1	0	0	0.0884017	0	0	0	0
2	1	'2-1	0	0	0	4101	4101	1096	5197	0	0	0	0	0	0	0	0
3	1	'3-1	26	1	0	1439	1466	3446	4912	1.8	0.1	0	1.90996	0	35	5	13.3333
4	1	'4-1	664	40	2	4368	5074	1907	6981	13.1	0.8	0	14.7812	10	55	10	25
5	1	'5-1	24	7	0	3557	3588	5935	9523	0.7	0.2	0	1.05909	0	0	10	3.33333
6	1	'6-1	0	0	0	154	154	4294	4448	0	0	0	0	0	0	0	0
7	1	'7-1	13	5	1	801	820	3261	4081	1.6	0.6	0.1	3.17073	0	15	0	5
8	1	'8-1	100	9	0	1858	1967	3653	5620	5.1	0.5	0	5.99898	0	20	5	8.33333
9	1	'9-1	337	418	2679	81	3515	362	3877	9.6	11.9	76.2	262.02	225	255	165	215
10	1	'10-1	459	255	1640	652	3006	1223	4229	15.3	8.5	54.6	195.908	210	225	210	215
11	1	'11-1	520	22	21	4735	5298	606	5904	9.8	0.4	0.4	11.8347	9	10	15	11.3333
12	1	'12-1	666	9	15	4105	4795	1056	5851	13.9	0.2	0.3	15.2033	2	5	15	7.33333
1	2	'1-2	14	1	1	602	618	1498	2116	2.3	0.2	0.2	3.07443	0	0	0	0
2	2	'2-2	10	1	0	3727	3738	3747	7485	0.3	0	0	0.321027	0	0	0	0
3	2	'3-2	7	1	2	1729	1739	2270	4009	0.4	0.1	0.1	0.862565	2	4	0	2
4	2	'4-2	1	0	0	1238	1239	2293	3532	0.1	0	0	0.0807103	0	0	0	0
5	2	'5-2	150	304	1014	111	1579	1494	3073	9.5	19.3	64.2	240.659	210	255	210	225
6	2	'6-2	24	15	421	26	486	854	1340	4.9	3.1	86.6	270.988	285	300	300	295
7	2	'7-2	387	253	1595	524	2759	1282	4041	14	9.2	57.8	205.799	210	255	150	205
8	2	'8-2	560	304	1394	758	3016	2034	5050	18.6	10.1	46.2	177.387	180	300	255	245
9	2	'9-2	2	0	0	101	103	2302	2405	1.9	0	0	1.94175	0	10	0	3.33333
10	2	'10-2	0	0	0	471	471	2860	3331	0	0	0	0	0	0	0	0
11	2	'11-2	242	748	3604	76	4670	505	5175	5.2	16	77.2	268.737	225	200	300	241.667
12	2	'12-2	160	583	3438	53	4234	409	4643	3.8	13.8	81.2	274.917	270	200	300	256.667
1	3	'1-3	9	2	0	1637	1648	1840	3488	0.5	0.1	0	0.788835	0	10	0	3.33333
2	3	'2-3	581	143	38	2109	2871	1166	4037	20.2	5	1.3	34.1693	40	70	80	63.3333
3	3	'3-3	49	11	9	769	838	2561	3399	5.8	1.3	1.1	11.6945	20	10		15
4	3	'4-3	611	330	1807	1320	4068	1921	5989	15	8.1	44.4	164.503	285	285	285	285
5	3	'5-3	1910	341	48	5277	7576	7336	14912	25.2	4.5	0.6	36.114	0	0	20	6.66667
6	3	'6-3	1813	99	6	5986	7904	7383	15287	22.9	1.3	0.1	25.6705	0	0	10	3.33333
7	3	'7-3	394	117	3	3159	3673	3136	6809	10.7	3.2	0.1	17.3428	0	35	0	11.6667
8	3	'8-3	454	52	4	8766	9276	5482	14758	4.9	0.6	0	6.14489	15	40	25	26.6667
9	3	'9-3	7	0	0	946	953	1853	2806	0.7	0	0	0.734523	0	10	0	3.33333
10	3	'10-3	6	3	0	446	455	1318	1773	1.3	0.7	0	2.63736	0	0	0	0
11	3	'11-3	769	677	4572	352	6370	992	7362	12.1	10.6	71.8	248.65	294	300	285	293
12	3	'12-3	389	468	4431	163	5451	976	6427	7.1	8.6	81.3	268.171	300	300	300	300
1	4	'1-4	626	243	365	929	2163	2302	4465	28.9	11.2	16.9	102.034	180	120	120	140
2	4	'2-4	253	95	114	1402	1864	1886	3750	13.6	5.1	6.1	42.1137	60	80	75	71.6667
3	4	'3-4	21	30	855	52	958	742	1700	2.2	3.1	89.2	276.2	300	300	300	300
4	4	'4-4	173	113	2553	218	3057	586	3643	5.7	3.7	83.5	263.592	300	300	300	300
5	4	'5-4	770	765	3197	181	4913	1574	6487	15.7	15.6	65.1	242.031	285	300	210	265
6	4	'6-4	355	560	1492	110	2517	700	3217	14.1	22.2	59.3	236.432	240	300	240	260
7	4	'7-4	1248	41	5	4438	5732	4304	10036	21.8	0.7	0.1	23.4648	4	0	5	3
8	4	'8-4	1086	44	6	4980	6116	3076	9192	17.8	0.7	0.1	19.4899	0	0	15	5
9	4	'9-4	111	193	6571	12	6887	169	7056	1.6	2.8	95.4	293.451	300	300	300	300
10	4	'10-4	90	138	2071	465	2764	2340	5104	3.3	5	74.9	238.025	300	300	300	300
11	4	'11-4	742	476	379	1691	3288	2688	5976	22.6	14.5	11.5	86.101	140	80	120	113.333
12	4	'12-4	547	633	1103	836	3119	1980	5099	17.5	20.3	35.4	164.219	255	170	210	211.667
1	5	'1-5	75	3	0	2212	2290	672	2962	3.3	0.1	0	3.53712	0	0	0	0
2	5	'2-5	10	2	0	1210	1222	929	2151	0.8	0.2	0	1.14566	0	0	0	0
3	5	'3-5	133	211	1224	172	1740	1475	3215	7.6	12.1	70.3	242.931	294	200	300	264.667
4	5	'4-5	388	376	645	329	1738	1084	2822	22.3	21.6	37.1	176.928	285	170	270	241.667
5	5	'5-5	860	686	2243	454	4243	415	4658	20.3	16.2	52.9	211.195	225	255	150	210
6	5	'6-5	1129	929	2913	433	5404	296	5700	20.9	17.2	53.9	216.987	225	255	180	220
7	5	'7-5	147	64	115	1523	1849	4495	6344	8	3.5	6.2	33.5316	240	180	135	185
8	5	'8-5	129	104	476	1074	1783	4750	6533	7.2	5.8	26.7	98.9905	285	300	165	250
9	5	'9-5	661	734	2215	605	4215	1368	5583	15.7	17.4	52.6	208.161	285	180	285	250
10	5	'10-5	744	832	1622	802	4000	1751	5751	18.6	20.8	40.6	181.85	270	170	285	241.667
11	5	'11-5	426	107	49	3332	3914	2390	6304	10.9	2.7	1.3	20.1073	50	70	75	65
12	5	'12-5	120	32	13	2462	2627	2843	5470	4.6	1.2	0.5	8.48877	90	20	60	56.6667
1	6	'1-6	808	345	233	1649	3035	2264	5299	26.6	11.4	7.7	72.3888	90	90	40	73.3333
2	6	'2-6	1011	458	527	2504	4500	2031	6531	22.5	10.2	11.7	77.9556	105	120	90	105
3	6	'3-6	535	641	3263	178	4617	585	5202	11.6	13.9	70.7	251.375	285	255	270	270
4	6	'4-6	24	60	818	27	929	333	1262	2.6	6.5	88.1	279.656	300	300	300	300
5	6	'5-6	1	0	0	6066	6067	3760	9827	0	0	0	0.0164826	0	0	0	0
6	6	'6-6	0	2	0	3232	3234	3085	6319	0	0.1	0	0.123686	0	0	0	0
7	6	'7-6	79	17	11	2099	2206	4568	6774	3.6	0.8	0.5	6.61831	0	0	5	1.66667
8	6	'8-6	666	252	2711	926	4555	2972	7527	14.6	5.5	59.5	204.237	294	300	300	298
9	6	'9-6	239	137	664	902	1942	3990	5932	12.3	7.1	34.2	128.991	300	285	300	295
10	6	'10-6	463	277	1281	807	2828	3436	6264	16.4	9.8	45.3	171.853	300	285	300	295
11	6	'11-6	218	205	235	532	1190	1070	2260	18.3	17.2	19.7	112.017	300	160	270	243.333
12	6	'12-6	402	518	1711	272	2903	1319	4222	13.8	17.8	58.9	226.352	270	270	285	275
1	7	'1-7	118	64	557	506	1245	3042	4287	9.5	5.1	44.7	153.976	285	300	300	295
2	7	'2-7	632	309	2067	1139	4147	2634	6781	15.2	7.5	49.8	179.672	285	300	300	295
3	7	'3-7	24	75	2927	2	3028	356	3384	0.8	2.5	96.7	295.74	300	300	300	300
4	7	'4-7	8	55	4130	1	4194	391	4585	0.2	1.3	98.5	298.236	300	300	300	300
5	7	'5-7	96	201	3483	40	3820	601	4421	2.5	5.3	91.2	286.571	300	300	300	300
6	7	'6-7	886	1361	4914	247	7408	316	7724	12	18.4	66.3	247.705	300	200	300	266.667
7	7	'7-7	19	10	6	3951	3986	2904	6890	0.5	0.3	0.2	1.43001	0	0	0	0
8	7	'8-7	12	1	0	6914	6927	2007	8934	0.2	0	0	0.202108	0	0	0	0
9	7	'9-7	92	9	12	3123	3236	1521	4757	2.8	0.3	0.4	4.51174	0	0	0	0
10	7	'10-7	48	2	0	2758	2808	975	3783	1.7	0.1	0	1.85185	0	0	0	0
11	7	'11-7	2767	537	121	4842	8267	4245	12512	33.5	6.5	1.5	50.8528	90	75	160	108.333
12	7	'12-7	1534	135	46	5655	7370	2993	10363	20.8	1.8	0.6	26.3501	30	65	140	78.3333
